# Supplementary material for: Aromatic Higher Alcohols in Wine: Implication on Aroma and Palate Attributes during Chardonnay Aging
Source: Molecules. 2021 Aug 17;26(16):4979. doi: 10.3390/molecules26164979 (PMC8400268; doi:10.3390/molecules26164979)
Supplement: Supplementary file 1 [file molecules-26-04979-s001.zip]

Archive with 1 entries (1 files):
- molecules-1302897-supplementary.pdf
